# Supplementary material for: Increased Nuclear FOXP2 Is Related to Reduced Neural Stem Cell Number and Increased Neurogenesis in the Dorsal Telencephalon of Embryos of Diabetic Rats through Histamine H1 Receptors
Source: Cells. 2023 Feb 3;12(3):510. doi: 10.3390/cells12030510 (PMC9914739; doi:10.3390/cells12030510)
Supplement: Supplementary file 1 [file cells-12-00510-s001.zip]

Archive with 1 entries (1 files):
- cells-2125852-supplementary.pdf
